# Supplementary material for: Image Quality Assessment and Reliability Analysis of Artificial Intelligence-Based Tumor Classification of Stimulated Raman Histology of Tumor Biobank Samples
Source: Diagnostics (Basel). 2024 Nov 30;14(23):2701. doi: 10.3390/diagnostics14232701 (PMC11640452; doi:10.3390/diagnostics14232701)
Supplement: Supplementary file 1 [file diagnostics-14-02701-s001.zip]

Archive with 1 entries (1 files):
- diagnostics-3306856-supplementary.pdf
